# Supplementary material for: The Phytochemistry and Pharmacology of Tulbaghia, Allium, Crinum and Cyrtanthus: ‘Talented’ Taxa from the Amaryllidaceae
Source: Molecules. 2022 Jul 13;27(14):4475. doi: 10.3390/molecules27144475 (PMC9316996; doi:10.3390/molecules27144475)
Supplement: Supplementary file 1 [file molecules-27-04475-s001.zip]

Archive with 1 entries (1 files):
- molecules-1750906-supplementary.xlsx
