# Supplementary material for: The Phytochemistry and Pharmacology of Tulbaghia, Allium, Crinum and Cyrtanthus: ‘Talented’ Taxa from the Amaryllidaceae
Source: Molecules. 2022 Jul 13;27(14):4475. doi: 10.3390/molecules27144475 (PMC9316996; doi:10.3390/molecules27144475)
Supplement: Supplementary file 1 [file molecules-27-04475-s001.zip › molecules-1750906-supplementary.xlsx]

## Sheet: T. violacea
		Compounds from Tulbaghia violeceae
Compound	SMILE	Chemical Sructure	Pathway	Super Class	Class	Reference			Compound classification carred out using https://npclassifier.ucsd.edu/#
Dimethyl disulfide	CSSC					Pino et al 2008			Kim HW, Wang M, Leber CA, Nothias LF, Reher R, Kang KB, van der Hooft JJJ, Dorrestein PC, Gerwick WH, Cottrell GW. NPClassifier: A Deep Neural Network-Based Structural Classification Tool for Natural Products. J Nat Prod. 2021 Oct 18. doi: 10.1021/acs.jnatprod.1c00399. Epub ahead of print. PMID: 34662515.
Methyl thiomethyl sulfide	S=CSC					Pino et al 2008
2-Furfural	C1=COC(=C1)C=O		Polyketides	Cyclic polyketides	Furans	Pino et al 2008
(Z)-3-Hexenol	CCC=CCCO		Fatty acids	Fatty acyls	Fatty alcohols	Pino et al 2008
Hexanol	CCCCCCO		Fatty acids	Fatty acyls	Fatty alcohols	Pino et al 2008
2,4-Dithiapentane	CSCSC		Amino acids and Peptides			Pino et al 2008
Heptanal	CCCCCCC=O		Fatty acids	Fatty acyls	Fatty aldehydes	Pino et al 2008
Methional	CSCCC=O		Fatty acids	Fatty acyls	Fatty aldehydes	Pino et al 2008
(Z)-3-Hexenyl formate	CCC=CCCOC=O		Fatty acids	Fatty esters	Wax monoesters	Pino et al 2008
α-Pinene	CC1=CCC2CC1C2(C)C		Terpenoids	Monoterpenoids	Pinane monoterpenoids	Pino et al 2008
Tetrahydrothiophen-3-one	C1CSCC1=O					Pino et al 2008
(E)-2-Heptenal	CCCCC=CC=O		Fatty acids	Fatty acyls	Fatty aldehydes	Pino et al 2008
Benzaldehyde	C1=CC=C(C=C1)C=O		Shikimates and Phenylpropanoids			Pino et al 2008
Heptanol	CCCCCCCO		Fatty acids	Fatty acyls	Fatty alcohols	Pino et al 2008
Dimethyl trisulfide	CSSSC		-	-	-	Pino et al 2008
1-Octen-3-ol	CCCCCC(C=C)O		Fatty acids	Fatty acyls	Fatty alcohols	Pino et al 2008
6-Methyl-5-hepten-2-one	CC(=CCCC(=O)C)C		Fatty acids/Terpenoids	Apocarotenoids/Fatty acyls/Monoterpenoids	Acyclic monoterpenoids/Apocarotenoids (Ψ-)/Oxygenated hydrocarbons	Pino et al 2008
3-Octanol	CCCCCC(CC)O		Fatty acids	Fatty acyls	Fatty alcohols	Pino et al 2008
Octanal	CCCCCCCC=O		Fatty acids	Fatty acyls	Fatty aldehydes	Pino et al 2008
(Z)-3-Hexenyl acetate	CC/C=C\CCOC(=O)C		Fatty acids	Fatty esters	Wax monoesters	Pino et al 2008
p-Cymene	CC1=CC=C(C=C1)C(C)C		Terpenoids	Monoterpenoids	Menthane monoterpenoids	Pino et al 2008
Limonene	CC1=CCC(CC1)C(=C)C		Terpenoids	Monoterpenoids	Menthane monoterpenoids/Monocyclic monoterpenoids	Pino et al 2008
1-Phenylacetaldehyde	C1=CC=C(C=C1)CC=O		Shikimates and Phenylpropanoids	Phenylpropanoids (C6-C3)	Cinnamic acids and derivatives	Pino et al 2008
γ-Terpinene	CC1=CCC(=CC1)C(C)C		Terpenoids	Monoterpenoids	Monocyclic monoterpenoids	Pino et al 2008
Octanol	CCCCCCCCO		Fatty acids	Fatty acyls	Fatty alcohols	Pino et al 2008
Terpinolene	CC1=CCC(=C(C)C)CC1		Terpenoids	Monoterpenoids		Pino et al 2008
1,2,4-Trithiolane	C1SCSS1		Amino acids and Peptides			Pino et al 2008
Linalool	CC(=CCCC(C)(C=C)O)C		Terpenoids	Monoterpenoids	Acyclic monoterpenoids	Pino et al 2008
Nonanal	CCCCCCCCC=O		Fatty acids	Fatty acyls	Fatty aldehydes	Pino et al 2008
1-Phenylethanol	CC(C1=CC=CC=C1)O		Shikimates and Phenylpropanoids			Pino et al 2008
Methyl methylthiomethyl disulfide	CSCSSC					Pino et al 2008
trans-Pinocarveol	CC1(C2CC1C(=C)C(C2)O)C		Terpenoids	Monoterpenoids	Pinane monoterpenoids	Pino et al 2008
cis-Verbenol	CC1=CC(C2CC1C2(C)C)O		Terpenoids	Monoterpenoids	Pinane monoterpenoids	Pino et al 2008
trans-Verbenol	CC1=CC(C2CC1C2(C)C)O		Terpenoids	Monoterpenoids	Pinane monoterpenoids	Pino et al 2008
(Z)-2-Propenyl phenol	CC=CC1=CC=CC=C1O		Shikimates and Phenylpropanoids	Phenylpropanoids (C6-C3)	Cinnamic acids and derivatives	Pino et al 2008
Nerol oxide	CC1=CCOC(C1)C=C(C)C		Terpenoids	Monoterpenoids	Acyclic monoterpenoids	Pino et al 2008
Methyl 2-thioethyl disulfide	CC1=C(C=CO1)SSC		Polyketides			Pino et al 2008
Nonanol	CCCCCCCCCO		Fatty acids	Fatty acyls	Fatty alcohols	Pino et al 2008
Terpinen-4-ol	CC1=CCC(CC1)(C(C)C)O		Terpenoids	Monoterpenoids	Menthane monoterpenoids/Monocyclic monoterpenoids	Pino et al 2008
2-Methoxy-3-isobutylpyrazine	CC(C)CC1=NC=CN=C1OC		Alkaloids/Amino acids and Peptides	Tetramate alkaloids/Peptide alkaloids	Pyrazine and Piperazine alkaloids	Pino et al 2008
p-Cymen-8-ol	CC1=CC=C(C=C1)C(C)(C)O		Terpenoids	Sesquiterpenoids	Bisabolane sesquiterpenoids	Pino et al 2008
(Z)-3-Hexenyl butyrate	CCCC(=O)OCCC=CCC		Fatty acids	Fatty esters	Wax monoesters	Pino et al 2008
α-Terpineol	CC1=CCC(CC1)C(C)(C)O		Terpenoids	Monoterpenoids	Menthane monoterpenoids/Monocyclic monoterpenoids	Pino et al 2008
Myrtenol	CC1(C2CC=C(C1C2)CO)C		Terpenoids	Monoterpenoids	Pinane monoterpenoids	Pino et al 2008
Safranal	CC1=C(C(CC=C1)(C)C)C=O		Terpenoids	Apocarotenoids	Apocarotenoids (β-)	Pino et al 2008
5,6-Dihydro-2,4,6-trimethyl-4H-1,3,5-dithiazine	CC1NC(SC(S1)C)C		Alkaloids			Pino et al 2008
Decanal	CCCCCCCCCC=O		Fatty acids	Fatty acyls	Fatty aldehydes	Pino et al 2008
Verbenone	CC1=CC(=O)C2CC1C2(C)C		Terpenoids	Monoterpenoids	Pinane monoterpenoids	Pino et al 2008
Dimethyl tetrasulfide	CSSSSC		Amino acids and Peptides			Pino et al 2008
cis-Carveol	CC1=CCC(CC1O)C(=C)C		Terpenoids	Terpenoids	Menthane monoterpenoids/Monocyclic monoterpenoids	Pino et al 2008
Nerol	CC(=CCCC(=CCO)C)C		Terpenoids	Monoterpenoids	Acyclic monoterpenoids	Pino et al 2008
(Z)-3-Hexenyl 2-methylbutyrate	CCC=CCCOC(=O)C(C)CC		Fatty acids	Fatty acids	Wax monoesters	Pino et al 2008
Methyl thymol	CC1=CC(=C(C=C1)C(C)C)OC		Terpenoids	Menthane monoterpenoids	Menthane monoterpenoids	Pino et al 2008
Geraniol	CC(=CCCC(=CCO)C)C		Terpenoids	Monoterpenoids	Acyclic monoterpenoids	Pino et al 2008
Tris (methylthio) methane	CSC(SC)SC					Pino et al 2008
(E)-2-Decenal	CCCCCCCC=CC=O		Fatty acids	Fatty acyls	Fatty aldehydes	Pino et al 2008
Nonanoic acid	CCCCCCCCC(=O)O		Fatty acids	Fatty Acids and Conjugates	Branched fatty acids/Unsaturated fatty acids	Pino et al 2008
Neryl formate	CC(=CCCC(=CCOC=O)C)C		Terpenoids	Monoterpenoids	Acyclic monoterpenoids	Pino et al 2008
Dihydroedulan I	CC1CCC2C(CC=CC2(O1)C)(C)C		Terpenoids	Apocarotenoids	Megastigmanes	Pino et al 2008
Thymol	CC1=CC(=C(C=C1)C(C)C)O		Terpenoids	Monoterpenoids	Menthane monoterpenoids	Pino et al 2008
6-Hydroxycarvotanacetone	CC1=CCC(C(C1=O)O)C(C)C		Terpenoids	Monoterpenoids	Menthane monoterpenoids	Pino et al 2008
(Z)-3-Hexenyl tiglate	CCCC=CCOC(=O)C(=CC)C		Fatty acids	Fatty esters	Wax monoesters	Pino et al 2008
1,1,6-Trimethyl-1,2-dihydronaphthalene	CC1=CC2=C(C=C1)C(CC=C2)(C)C		Terpenoids			Pino et al 2008
Methyl methylthiomethyl trisulfide	CSCSSC					Pino et al 2008
α-Copaene	CC1=CCC2C3C1C2(CCC3C(C)C)C		Terpenoids	Sesquiterpenoids	Copaane sesquiterpenoids	Pino et al 2008
β-Maaliene	CC1=C2C3C(C3(C)C)CCC2(CCC1)C		Terpenoids	Sesquiterpenoids	Cycloeudesmane sesquiterpenoids	Pino et al 2008
(Z)-3-Hexenyl hexanoate	CCCCCC(=O)OCCC=CCC		Fatty acids	Fatty esters	Wax monoesters	Pino et al 2008
α-Isocomene	CC1CCC2(C13CCCC3(C=C2C)C)C		Terpenoids	Terpenoids	Isocomane sesquiterpenoids	Pino et al 2008
Longifolene	CC1(CCCC2(C3C1C(C2=C)CC3)C)C		Terpenoids	Sesquiterpenoids	Longifolane sesquiterpenoids	Pino et al 2008
(E)-β-Damascone	CC=CC(=O)C1C(=CCCC1(C)C)C		Terpenoids	Apocarotenoids	Apocarotenoids/Megastigmanes	Pino et al 2008
β-Caryophyllene	CC1=CCCC(=C)C2CC(C2CC1)(C)C		Terpenoids	Sesquiterpenoids	Caryophyllane sesquiterpenoids	Pino et al 2008
2,5-Dimethoxy-p-cymene	CC1=CC(=C(C=C1OC)C(C)C)OC		Terpenoids	Monoterpenoids	Menthane monoterpenoids	Pino et al 2008
α-Humulene	CC1=CCC(C=CCC(=CCC1)C)(C)C		Terpenoids	Sesquiterpenoids	Humulane sesquiterpenoids	Pino et al 2008
Geranyl acetone	CC(=CCCC(=CCCC(=O)C)C)C		Fatty acids/Terpenoids	Apocarotenoids/Fatty acyls	Apocarotenoids (Ψ-)/Hydrocarbons	Pino et al 2008
β-Chamigrene	CC1=CCC2(CC1)C(=C)CCCC2(C)C		Terpenoids	Sesquiterpenoids	Chamigrane sesquiterpenoids	Pino et al 2008
(E)-β-Ionone	CC1=C(C(CCC1)(C)C)C=CC(=O)C		Terpenoids	Apocarotenoids	Apocarotenoids (β-)/Megastigmanes	Pino et al 2008
Bis (methylythiomethyl) disulfide	CSCSSCSC					Pino et al 2008
6-Methylcoumarin	CC1=CC2=C(C=C1)OC(=O)C=C2		Shikimates and Phenylpropanoids	Coumarins	Simple coumarins	Pino et al 2008
Caryophyllene oxide	CC1(CC2C1CCC3(C(O3)CCC2=C)C)C		Terpenoids	Sesquiterpenoids	Caryophyllane sesquiterpenoids	Pino et al 2008
1,2,3,5,6-Pentathiepane	C1SSCSSS1		Alkaloids/Amino acids and Peptides			Pino et al 2008
epi-α-Muurolol	CC1=CC2C(CCC(C2CC1)(C)O)C(C)C		Terpenoids	Sesquiterpenoids	Cadinane sesquiterpenoids	Pino et al 2008
Selin-1-en-4-α-ol	CC(C)C1CCC2(C=CCC(C2C1)(C)O)C		Terpenoids	Sesquiterpenoids	Eudesmane sesquiterpenoids/Gorgonane sesquiterpenoids	Pino et al 2008
α-Bisabolol	CC1=CCC(CC1)C(C)(CCC=C(C)C)O		Terpenoids	Sesquiterpenoids	Bisabolane sesquiterpenoids	Pino et al 2008
Hexathiepane	C1SSSSSS1		Alkaloids			Pino et al 2008
Hexadecanoic acid	CCCCCCCCCCCCCCCC(=O)O		Fatty acids	Fatty Acids and Conjugates	Branched fatty acids/Branched fatty acids	Pino et al 2008
S-(methylthiomethyl)cysteine-4-oxide	NC(C(O)=O)CS(CSC)=O		Amino acids and Peptides	Small peptides	Aminoacids	Aremu et al 2003
S-methylcsysteine S-oxide (Methlin)	CS(CC(N)C(O)=O)=O		Amino acids and Peptides	Small peptides	Aminoacids/Dipeptides	Aremu et al 2003
2,4,5,7-tetrathiaoctane 4-oxide (Marasmicin)	CSCS(SCSC)=O		Amino acids and Peptides			Aremu et al 2003
S-propylcsysteine S-oxide (Propiin)	NC(C(O)=O)CS(CCC)=O		Amino acids and Peptides	Small peptides	Aminoacids/Dipeptides	Aremu et al 2003
S-allylcysteine S-oxide (Allin)	NC(C(O)=O)CS(CC=C)=O		Amino acids and Peptides	Small peptides	Aminoacids	Aremu et al 2003
(E)-S-(1-propenyl)csysteine S-oxide (Isoalliin)	NC(C(O)=O)CS(/C=C/C)=O		Amino acids and Peptides	Small peptides	Aminoacids	Aremu et al 2003
S-(2-pyridyl)csysteine N-oxide	O=N1=C(SCC(N)C(O)=O)C=CC=C1		Amino acids and Peptides	Small peptides	Aminoacids	Aremu et al 2003
Methyl-alpha-glucopyranoside	CC1(OC)C(C)(O)C(O)(C)C(C)(O)C(C)(CO)O1		Terpenoids			Aremu et al 2003
Kaempferol	OC(C=C3)=CC=C3C2=C(O)C(C1=C(O)C=C(O)C=C1O2)=O		Shikimates and Phenylpropanoids	Flavonoids	Flavonols	Aremu et al 2003
D-fructofuranose-β(2→6)-methyl-α-D-glucoyranoside	OCC1(OCC2C(O)C(O)C(O)C(OC)O2)OC(CO)C(O)C1O		Carbohydrates	Saccharides	Disaccharides	Lyantagaye et al 2013
β-D-fructofuranosyl-(2→6)-α-D-glucopyranoside	OCC1(OCC2C(O)C(O)C(O)C(O)O2)OC(CO)C(O)C1O		Carbohydrates	Saccharides	Disaccharides	Lyantagaye et al 2013
methyl α-D-glucopyranoside	COC1C(C(C(C(O1)CO)O)O)O		Carbohydrates	Saccharides	Disaccharides	Lyantagaye et al 2013
Ajoene	C=CCSSC=CCS(=O)CC=C					Dirsch et al 1997
Allicin	C=CCSS(=O)CC=C					Oomen et al 2004
Beta.-1,5-O-Dibenzoyl-ribofuranose	C1=CC=C(C=C1)C(=O)OCC2C(C(C(O2)OC(=O)C3=CC=CC=C3)O)O		Shikimates and Phenylpropanoids	Phenolic acids (C6-C1)	Simple phenolic acids	Moodley et al 2015
4-Methoxybenzaldehyde	COC1=CC=C(C=C1)C=O		Shikimates and Phenylpropanoids	Phenolic acids (C6-C1)	Simple phenolic acids	Moodley et al 2015
Oleyl alcohol, trifluoroacetate	CCCCCCCCC=CCCCCCCCCOC(=O)C(F)(F)F		Fatty acids	Fatty esters	Wax monoesters	Moodley et al 2015
Disulfide, bis(2-sulfhydrylethyl)-	C(CSSCCS)S					Moodley et al 2015
Benzene, 1-methyl-4-(methylthio)-	CC1=CC=C(C=C1)SC					Moodley et al 2015
2, 4-Dithiapentane	CSCSC		Amino acids and Peptides			Moodley et al 2015
n-propyl 9,12-octadecadienoate	CCCCCC=CCC=CCCCCCCCC(=O)OCCC		Fatty acids	Fatty esters	Wax monoesters	Moodley et al 2015
Methyl 5,13-Docosadienoate	CCCCCCCCC=CCCCCCCC=CCCCC(=O)OC		Fatty acids	Fatty Acids and Conjugates	Unsaturated fatty acids	Moodley et al 2015
Palmitone	CCCCCCCCCCCCCCCC(=O)CCCCCCCCCCCCCCC		Fatty acids	Fatty acids	Oxygenated hydrocarbons	Saibu 2012
Acetamide, 2-cyano	C(C#N)C(=O)N		Amino acids and Peptides	Small peptides	Aminoacids	Soyingbe et al 2013
Chlorodifluoro acetamide	C(=O)(C(F)(F)Cl)N		Alkaloids			Soyingbe et al 2013
σ- xylene	CC1=CC=CC=C1C		Shikimates and Phenylpropanoids			Soyingbe et al 2013
(E)-2-heptenoic acid	CCCCC=CC(=O)O		Fatty acids	Fatty Acids and Conjugates	Unsaturated fatty acids	Soyingbe et al 2013
ρ-xylol	CC1=CC=C(C=C1)C		Terpenoids			Soyingbe et al 2013
ρ-xylene	CC1=CC=C(C=C1)C		Terpenoids			Soyingbe et al 2013
Thiodiglycol	C(CSCCO)O		Fatty acids	Fatty acyls	Fatty alcohols	Soyingbe et al 2013
2,4-Dithiapentane	CSCSC		Amino acids and Peptides			Soyingbe et al 2013
Chloromethylmethyl sulfide	CSCCl					Soyingbe et al 2013
Acetamide	CC(=O)N		Alkaloids			Soyingbe et al 2013
phthalic acid 2-ethylhexyl isobutyl ester	CCCCC(CC)COC(=O)C1=CC=CC=C1C(=O)OCC(C)C		Shikimates and Phenylpropanoids	Phenolic acids (C6-C1)	Shikimic acids and derivatives/Simple phenolic acids	Soyingbe et al 2013
Phthalic acid	C1=CC=C(C(=C1)C(=O)O)C(=O)O		Shikimates and Phenylpropanoids	Phenolic acids (C6-C1)	Simple phenolic acids	Soyingbe et al 2013
phthalic acid, heptyl2-methylallyl ester	CCCCCCCCCCCCCCCCCCC		Fatty acids	Fatty acyls	Hydrocarbons	Soyingbe et al 2013
Heptacosane	CCCCCCCCCCCCCCCCCCCCCCCCCCC		Fatty acids	Fatty acyls	Hydrocarbons	Soyingbe et al 2013
Tetracosane	CCCCCCCCCCCCCCCCCCCCCCCC		Fatty acids	Fatty acyls	Hydrocarbons	Soyingbe et al 2013
Dimethyl disulfide	CSSC					Staffa et al 2020
Alpha-pinene	CC1=CCC2CC1C2(C)C		Terpenoids	Monoterpenoids	Pinane monoterpenoids	Staffa et al 2020
Limonene	CC1=CC=C(C=C1)C(C)C		Terpenoids	Monoterpenoids	Menthane monoterpenoids	Staffa et al 2020
Cumene	CC(C)C1=CC=CC=C1		Terpenoids	Monoterpenoids	Menthane monoterpenoids/Monocyclic monoterpenoids	Staffa et al 2020
Gamma-terpinene	CC1=CCC(=CC1)C(C)C		Terpenoids	Monoterpenoids	Monocyclic monoterpenoids	Staffa et al 2020
Styrene	C=CC1=CC=CC=C1		Shikimates and Phenylpropanoids	Phenylpropanoids (C6-C3)	Cinnamic acids and derivatives	Staffa et al 2020
Octenone	CCCCC=CC(=O)C		Fatty acids	Fatty acyls	Oxygenated hydrocarbons	Staffa et al 2020
Dimethyl trisulfide	CSSSC					Staffa et al 2020
Nonanal	CCCCCCCCC=O		Fatty acids	Fatty acyls	Fatty aldehydes	Staffa et al 2020
Isodurene	CC1=CC(=C(C(=C1)C)C)C		Shikimates and Phenylpropanoids			Staffa et al 2020
(1,1-dimethylpropyl) benzene	CC(C)C(C)C1=CC=CC=C1					Staffa et al 2020
trans-Isodurene	CC1=CC(=C(C(=C1)C)C)C		Shikimates and Phenylpropanoids			Staffa et al 2020
4-methyl-indene	CC1=C2C=CCC2=CC=C1		Shikimates and Phenylpropanoids			Staffa et al 2020
2-2-Sulfanyl ethyl	[CH2+]C[S-]					Staffa et al 2020
Alpha-cyclocitral	CC1=CCCC(C1C=O)(C)C		Terpenoids	Apocarotenoids	Apocarotenoids(ε-)	Staffa et al 2020
Methyl (methylthio) methyl	CSCSSC					Staffa et al 2020
Trans(+)-carveol	CC1=CCC(CC1O)C(=C)C		Terpenoids	Monoterpenoids	Menthane monoterpenoids/Monocyclic monoterpenoids	Staffa et al 2020
Naphthalene	C1=CC=C2C=CC=CC2=C1		Shikimates and Phenylpropanoids	Phenanthrenoids	Phenanthrenes	Staffa et al 2020
1,2,4-trithiolane	C1SCSS1		Amino acids and Peptides			Staffa et al 2020
Dimethyl trithiocarbonate	CSC(=S)SC					Staffa et al 2020
4-Propylbenzamide	CCCC1=CC=C(C=C1)C(=O)N		Alkaloids	Peptide alkaloids	Simple amide alkaloids	Staffa et al 2020
Tris(methylthio met)	CSC(SC)SC					Staffa et al 2020
9,12-octadecadienoic-acid-ethyl-ester	CCCCCC=CCC=CCCCCCCCC(=O)OCC		Fatty acids	Fatty esters	Wax monoesters	Staffa et al 2020
Alliin	C=CCS(=O)CC(C(=O)O)N		Amino acids and Peptides	Small peptides	Aminoacids	Styger et al 2016
Methiin	CS(=O)CC(C(=O)O)N		Amino acids and Peptides	Small peptides	Aminoacids/Dipeptides	Styger et al 2016
Propiin	CCCS(=O)CC(C(=O)[O-])[NH3+]		Amino acids and Peptides	Small peptides	Aminoacids	Styger et al 2016
Isoalliin	CC=CS(=O)CC(C(=O)O)N		Amino acids and Peptides	Small peptides	Aminoacids	Styger et al 2016
Ethiin	CCS(=O)CC(C(=O)O)N		Amino acids and Peptides	Small peptides	Aminoacids/Dipeptides	Styger et al 2016
Marasmin	NC(C(O)=O)CS(CSC)=O		Amino acids and Peptides	Small peptides	Aminoacids	Styger et al 2016
Allicin	C=CCSS(=O)CC=C					Styger et al 2016
Marasmicin	CSCSS(=O)CSC		Amino acids and Peptides			Styger et al 2016
2,4,5,7-tetrathiaoctane	CSCSSCSC					Styger et al 2016
2,4,5,7-tetrathiaoctane-2,2-dioxide	CSCSSCS(=O)(=O)C					Styger et al 2016
2,4,5,7-tetrathiaoctane-4,4-dioxide	CSCSS(=O)(=O)CSC		Fatty acids	Fatty acyls		Styger et al 2016
Dimethy disulfide	CSSC					Styger et al 2016
(Ethylthio) acetic acid	CCSCC(=O)O					Styger et al 2016
2-(methylthio) ethanol	CSCCO		Fatty acids	Fatty acyls	Fatty alcohols	Styger et al 2016
3-(methylthio)-propanenitrile	CSCCC#N					Styger et al 2016
5-(hydroxymethyl)-2-furfuraldehyde	C1=C(OC(=C1)C=O)CO		Polyketides	Cyclic polyketides	Furans	Styger et al 2016
Kaempferol	C1=CC(=CC=C1C2=C(C(=O)C3=C(C=C(C=C3O2)O)O)O)O		Shikimates and Phenylpropanoids	Flavonoids	Flavonols	Styger et al 2016
Proto-eruboside B	CC(CCC1(O)OC2CC3C4CC(O)C5CC(CCC5(C)C4CCC3(C)C2C1C)OC1OC(CO)C(OC2OC(CO)C(O)C(OC3OC(CO)C(O)C(O)C3O)C2OC2OC(CO)C(O)C(O)C2O)C(O)C1O)COC1OC(CO)C(O)C(O)C1O		Terpenoids	Steroids	Furostane steroids	Styger et al 2016
Eruboside B	CC1CCC2(C(C3C(O2)CC4C3(CCC5C4CC(C6C5(CCC(C6)OC7C(C(C(C(O7)CO)OC8C(C(C(C(O8)CO)O)OC9C(C(C(C(O9)CO)O)O)O)OC2C(C(C(C(O2)CO)O)O)O)O)O)C)O)C)C)OC1		Terpenoids	Steroids	Spirostane steroids	Styger et al 2016
Sativoside B1	CC1C2C(CC3C2(CCC4C3CC(C5C4(CCC(C5)OC6C(C(C(C(O6)CO)OC7C(C(C(C(O7)CO)O)OC8C(C(C(C(O8)CO)O)O)O)OC9C(C(C(C(O9)CO)O)OC2C(C(C(C(O2)CO)O)O)O)O)O)O)C)O)C)OC1(CCC(C)COC1C(C(C(C(O1)CO)O)O)O)O		Terpenoids	Steroids	Furostane steroids	Styger et al 2016
Gitogenin	CC1CCC2(C(C3C(O2)CC4C3(CCC5C4CCC6C5(CC(C(C6)O)O)C)C)C)OC1		Terpenoids	Steroids	Spirostane steroids	Styger et al 2016
Diosgenin	CC1CCC2(C(C3C(O2)CC4C3(CCC5C4CC=C6C5(CCC(C6)O)C)C)C)OC1		Terpenoids	Steroids	Spirostane steroids	Styger et al 2016
B-chlorogenin	CC1CCC2(C(C3C(O2)CC4C3(CCC5C4CC(C6C5(CCC(C6)O)C)O)C)C)OC1		Terpenoids	Steroids	Spirostane steroids	Styger et al 2016
Methyl-a-d-glucopyranoside	COC1C(C(C(C(O1)CO)O)O)O		Carbohydrates	Saccharides	Disaccharides	Styger et al 2016

## Sheet: T. alliaceae
		Compounds from Tulbhagia alliaceae
Compound	SMILE	Chemical structure	Pathway	Super Class	Class	Reference
S-(methylthiomethyl) cysteine-4-oxide	NC(C(O)=O)CS(CSC)=O		Amino acids and Peptides	Small peptides	Aminoacids	Maoela 2005
S-methyl cysteine sulfoxide	CS(=O)CC(C(=O)O)N		Amino acids and Peptides	Small peptides	Aminoacids/Dipeptides	Maoela 2006
S-allyl cysteine sulfoxide	C=CCS(=O)OC(=O)C(CS)N		Amino acids and Peptides	Small peptides	Aminoacids	Maoela 2007
S-propyl cysteine sulfoxide	CCCS(=O)OC(=O)C(CS)N		Amino acids and Peptides	Small peptides	Dipeptides	Maoela 2008
2,4,5,7-tetrathiaoctane-2,2-dioxide	CS(CSSCSC)(=O)=O					Maoela 2009
2-propenyl methanethiosulfinates	CS(SCC=C)=O					Maoela 2010
1-propenyl butanethiosulfinate	CCCCS(S/C=C/C)=O		Fatty acids	Fatty acyls	Hydrocarbons	Maoela 2011
1-propenyl propanethiosulfinate	CCCS(S/C=C/C)=O					Maoela 2012
butyl butanethiosulfinate	CCCCS(OCCCC)=S		Fatty acids	Fatty acyls	Fatty alcohols	Maoela 2013
2,4,5,7-tetrathiaoctane-4-oxide	CSCS(SCSC)=O		Amino acids and Peptides			Maoela 2014
2,4,5,7-tetrathiaoctane	CSCSSCSC					Maoela 2015
2,4,6-trithiaheptane	CSCSCSC					Maoela 2016
5-(hydroxymethyl)-2-furfuraldehyde	C1=C(OC(=C1)C=O)CO		Polyketides	Cyclic polyketides	Furans	Maoela 2017

## Sheet: T. acutiloba
Compounds from Tulbhagia acutiloba
Compound	SMILE	Chemical structure	Pathway	Super Class	Class	Reference
Acetic Acid	CC(=O)O		Amino acids and Peptides/Fatty acids/Shikimates and Phenylpropanoids	Small peptides	Aminoacids	Arhin et al 2019
α-linolenic acid	CCC=CCC=CCC=CCCCCCCCC(=O)O		Fatty acids	Fatty Acids and Conjugates	Unsaturated fatty acids	Arhin et al 2019
Palmitic acid	CCCCCCCCCCCCCCCC(=O)O		Fatty acids	Fatty Acids and Conjugates	Branched fatty acids/Unsaturated fatty acids	Arhin et al 2019
Oleic Acid	CCCCCCCCC=CCCCCCCCC(=O)O		Fatty acids	Fatty Acids and Conjugates	Unsaturated fatty acids	Arhin et al 2019
Decanoic acid	CCCCCCCCCC(=O)O		Fatty acids	Fatty Acids and Conjugates	Branched fatty acids/Unsaturated fatty acids	Arhin et al 2019
1-Tetradecyne	CCCCCCCCCCCCC#C		Fatty acids	Fatty acyls	Hydrocarbons	Arhin et al 2019
9,12-octadecadienoic acid	CCCCCC=CCC=CCCCCCCCC(=O)O		Fatty acids	Fatty Acids and Conjugates	Unsaturated fatty acids	Arhin et al 2019
Hexanamide	CCCCCC(=O)N		Fatty acids	Fatty amides	Primary amides	Arhin et al 2019
1-methylcyclo-propanemethanol	CC1(CC1)CO					Arhin et al 2019
Lauramide	CCCCCCCCCCCC(=O)N		Fatty acids	Fatty amides	Primary amides	Arhin et al 2019
9-octadecanamide	CCCCCCCC/C=C\CCCCCCCC(=N)O		Fatty acids	Fatty Acids and Conjugates	Unsaturated fatty acids	Arhin et al 2019
Oleamide	CCCCCCCCC=CCCCCCCCC(=O)N		Fatty acids	Fatty amides		Arhin et al 2019
myristimide	C1CCCCCCC(=O)NC(=O)CCCCC1		Fatty acids	Fatty esters	Lactones	Arhin et al 2019
